# Supplementary material for: Population Genetic Diversity and Viability of the North China Leopard ( Panthera pardus japonensis ) in the Eastern Loess Plateau, China
Source: Ecol Evol. 2025 Mar 19;15(3):e71150. doi: 10.1002/ece3.71150 (PMC11922602; doi:10.1002/ece3.71150)
Supplement: Supplementary file 2 — Table S2. [file ECE3-15-e71150-s002.xlsx]

## Sheet: Sheet1
Table S2 Inbreeding coefficients of individuals of the North China leopard in the eastern Loess Plateau
Individual No.	LR-estmator	95%CI
1	0.2675	-0.0393 0.7530
2	0.5443	-0.0602 1.0000
3	0.0412	-0.2666 0.6707
4	0.0825	-0.0792 0.6609
5	-0.3645	-0.5737 -0.0845
6	0.2089	-0.5110 0.6825
7	0.1422	-0.2134 1.0000
8	0.0084	-0.0761 0.6395
9	0.2703	-0.3498 0.8126
10	0.0561	-0.1892 0.5228
11	0.5556	-0.6158 0.8617
12	-0.0957	-0.4458 0.3324
13	0.2582	-0.0845 1.0000
14	0.0018	-0.3075 0.3085
15	0.7964	-0.1123 1.0000
16	-0.2222	-0.5245 0.1469
17	0.044	-0.0231 1.0000
18	0.2092	-0.2016 0.7409
19	0.2578	-0.4271 0.8495
20	-0.0581	-0.4012 0.5041
21	-0.0374	-0.3231 0.3883
22	0.1393	-0.1134 0.6644
23	-0.0353	-0.1286 0.0612
24	-0.0503	-0.1181 -0.0222
25	0.2239	-0.0761 0.6825
26	0.4868	-0.0369 0.9230
27	-0.0072	-0.1022 0.2403
28	-0.0594	-0.1351 -0.0182
29	0.0043	-0.1348 0.5016
30	0.4034	0.0322 1.0000
31	0.5009	-0.0928 1.0000
32	0.2632	0.0320 1.0000
33	0.2215	-0.0459 1.0000
34	0.7545	-0.0792 1.0000
35	0.6843	0.0077 1.0000
36	0.006	-0.3532 0.4332
37	0.1269	-0.0948 1.0000
38	0.4613	-0.0186 0.9545
39	0.7845	0.2510 1.0000
40	0.0887	-0.3680 0.6191
41	0.7585	0.2974 1.0000
avg.	0.2127
